# Supplementary material for: Magic roundabout is an endothelial-specific ohnolog of ROBO1 which neo-functionalized to an essential new role in angiogenesis
Source: PLoS One. 2019 Feb 25;14(2):e0208952. doi: 10.1371/journal.pone.0208952 (PMC6389290; doi:10.1371/journal.pone.0208952)
Supplement: S2 File — This file contains the alignment of the sequences of roundabouts. (TXT) [file pone.0208952.s006.txt]

 9 1783
hsROBO4      ---------- ---------- ---------- ---------- ----------
mmRobo4      -----MGQGE EPRAAMGSGG TGLLGT--EW PLPLLLLFIM ----------
dmRobo1      MHPMHPENHA IARSTSTTNN PSRSRSSRMW LLPAWLLLVL VAS-------
hsROBO3      ----MLRYLL KTLLQMNLFA DSLAGDISNS SELLLGFNSS LAALNHTLLP
mmRobo3      ----MLRYLL KTLLQMNLFA DSLARDISNS SELLFGFNSS LAALNPSLLP
hsROBO1      ---------- ------MIAE PAHF------ --YLFGLICL --C-------
mmRobo1      ---------- ------MIAE PARF----Y- ---LFGLICL --C-------
hsROBO2      ----MARRHE RVTRRMWTWA PGLL----MM TVVFWGHQGN GQG-------
mmRobo2      ---------- --------MN PLMF-----T LLLLFGFLCI -QI-------

             ---------- ---------- ---------- ---------- ----------
             ------GG-- --EALDSPPQ ILVHPQDQLL QGSGPAKMRC RSSGQPPPTI
             ------NGLP AVRGQYQSPR IIEHPTDLVV KKNEPATLNC KVEGKPEPTI
             PGDPSLNG-S RVGPEDAMPR IVEQPPDLLV SRGEPATLPC RAEGRPRPNI
             PGDPSLNG-S RVGPEDAMPR IVEQPPDLVV SRGEPATLPC RAEGRPRPNI
             ------SG-S RLRQEDFPPR IVEHPSDLIV SKGEPATLNC KAEGRPTPTI
             ------SG-S RLRQEDFPPR IVEHPSDLIV SKGEPATLNC KAEGRPTPTI
             ------QG-S RLRQEDFPPR IVEHPSDVIV SKGEPTTLNC KAEGRPTPTI
             ------DG-S RLRQEDFPPR IVEHPSDVIV SKGEPTTLNC KAEGRPTPTI

             ---------- ---------- ---------- ---------- ----------
             RWLLNGQPLS MATPD---LH YLLPDGTLLL HRPSVQGRPQ DDQNILSAIL
             EWFKDGEPVS T--NEKKSHR VQFKDGALFF YR-TMQGKKE Q-DG------
             EWYKNGARVA TVREDPRAHR LLLPSGALFF PR-IVHGRRA RPDE------
             EWYKNGARVA TAREDPRAHR LLLPSGALFF PR-IVHGRRS RPDE------
             EWYKGGERVE TDKDDPRSHR MLLPSGSLFF LR-IVHGRKS RPDE------
             EWYKGGERVE TDKDDPRSHR MLLPSGSLFF LR-IVHGRKS RPDE------
             EWYKDGERVE TDKDDPRSHR MLLPSGSLFF LR-IVHGRRS KPDE------
             EWYKDGERVE TDKDDPRSHR MLLPSGSLFF LR-IVHGRRS KPDE------

             ---------- ---------- ---------- ------MVAV VGEQFTLECG
             GVYTCEASNR LGTAVSRGAR LSVAVLQEDF QIQPRDTVAV VGESLVLECG
             GEYWCVAKNR VGQAVSRHAS LQIAVLRDDF RVEPKDTRVA KGETALLECG
             GVYTCVARNY LGAAASRNAS LEVAVLRDDF RQSPGNVVVA VGEPAVLECV
             GVYTCVARNY LGAAASRNAS LEVAVLRDDF RQSPGNVVVA VGEPAVMECV
             GVYVCVARNY LGEAVSHNAS LEVAILRDDF RQNPSDVMVA VGEPAVMECQ
             GVYICVARNY LGEAVSHNAS LEVAILRDDF RQNPSDVMVA VGEPAVMECQ
             GSYVCVARNY LGEAVSRNAS LEVALLRDDF RQNPTDVVVA AGEPAILECQ
             GSYVCVARNY LGEAVSRNAS LEVALLRDDF RQNPTDVVVA AGEPAILECQ

             PPWGHPEPTV SWWKDGKPLA L-------QP GRHTV-SGGS LLMARAEKSD
             PPWGYPKPSV SWWKDGKPLV L-------QP GRRTV-SGDS LMVSRAEKND
             PPKGIPEPTL IWIKDGVPLD DLKAMSFGAS SRVRIVDGGN LLISNVEPID
             PPRGHPEPSV SWRKDGARLK E-------EE GRITI-RGGK LMMSHTLKSD
             PPKGHPEPLV TWKKGKIKLK E-------EE GRITI-RGGK LMMSHTFKSD
             PPRGHPEPTI SWKKDGSPLD D-------KD ERITI-RGGK LMITYTRKSD
             PPRGHPEPTI SWKKDGSPLD D-------KD ERITI-RGGK LMITYTRKSD
             PPRGHPEPTI YWKKDKVRID D-------KE ERISI-RGGK LMISNTRKSD
             PPRGHPEPTI YWKKDKVRID D-------KE ERISI-RGGK LMISNTRKSD

             EGTYMCVATN SAGHRESRAA RVSIQE---- ---------- ----------
             SGTYMCMATN NAGQRESRAA RVSIQE---- ---------- ----------
             EGNYKCIAQN LVGTRESSYA KLIVQVKPYF MKEPKDQVML YGQTATFHCS
             AGMYVCVASN MAGERESAAA EVMVLERPSF LRRPVNQVVL ADAPVTFLCE
             AGMYMCVASN MAGERESGAA ELVVLERPSF LRRPINQVVL ADAPVNFLCE
             AGKYVCVGTN MVGERESEVA ELTVLERPSF VKRPSNLAVT VDDSAEFKCE
             AGKYVCVGTN MVGERESEVA ELTVLERPSF VKRPSNLAVT VDDSAEFKCE
             AGMYTCVGTN MVGERDSDPA ELTVFERPTF LRRPINQVVL EEEAVEFRCQ
             AGMYTCVGTN MVGERDSDPA ELTVFERPTF LRRPINQVVL EEEAVEFRCQ

             ---------- ---------- ------PQDY T--------- ----------
             ---------- ---------- ------SQDH K--------- ----------
             VGGDPPPKVL WKKEEGNIPV SRARILHDEK SLEISNITPT DEGTYVCEAH
             VKGDPPPRLR WRKEDGELPT GRYEI-RSDH SLWIGHVSAE DEGTYTCVAE
             VQGDPQPNLH WRKDDGELPA GRYEI-RSDH SLWIDQVSSE DEGTYTCVAE
             ARGDPVPTVR WRKDDGELPK SRYEI-RDDH TLKIRKVTAG DMGSYTCVAE
             ARGDPVPTVR WRKDDGELPK SRYEI-RDDH TLKIRKVTAG DMGSYTCVAE
             VQGDPQPTVR WKKDDADLPR GRYDI-KDDY TLRIKKTMST DEGTYMCIAE
             VQGDPQPTVR WKKDDADLPR GRYDI-KDDY TLRIKKAMST DEGTYVCIAE

             ------EPVE LLAVR----- ---------- -------IQL ENVTLLNPDP
             ------EHLE LLAVR----- ---------- -------IQL ENVTLLNPEP
             NNVGQISARA SLIVHA---P PNFTKRPSNK KVGLNGVVQL PCMASGNPPP
             NSVGRAEASG SLSVHV---P PQLVTQPQDQ MAAPGESVAF QCETKGNPPP
             NSVGRAEASG SLSVHV---P PQFVTKPQNQ TVAPGANVSF QCETKGNPPP
             NMVGKAEASA TLTVQVGSEP PHFVVKPRDQ VVALGRTVTF QCEATGNPQP
             NMVGKAEASA TLTVQE---P PHFVVKPRDQ VVALGRTVTF QCEATGNPQP
             NRVGKMEASA TLTVRA---P PQFVVRPRDQ IVAQGRTVTF PCETKGNPQP
             NRVGKVEASA TLTVRA---P PQFVVRPRDQ IVAQGRTVTF PCETKGNPQP

             A--------- ---------- ---------- ---------- ----------
             V--------- ---------- ---------- ---------- ----------
             SVFWTKEGVS TLMFPN---S SHGRQHVAAD GTLQITDVRQ EDEGYYVCSA
             AIFWQKEGSQ VLLFPSQSLQ PTGRFSVSPR GQLNITAVQR GDAGYYVCQA
             AIFWQKEGSQ VLLFPSQSLQ PMGRLLVSPR GQLNITEVKI GDGGYYVCQA
             AIFWRREGSQ NLLFSYQPPQ SSSRFSVSQT GDLTITNVQR SDVGYYICQT
             AIFWRREGSQ NLLFSYQPPQ SSSRFSVSQT GDLTITNVQR SDVGYYICQT
             AVFWQKEGSQ NLLFPNQPQQ PNSRCSVSPT GDLTITNIQR SDAGYYICQA
             AVFWQKEGSQ NLLFPNQPQQ PNSRCSVSPT GDLTITNIQR SDAGYYICQA

             ---------- ---------- EGPKP----- --------RP AVWLSWKVSG
             ---------- ---------- KGPKP----- --------GP SVWLSWKVSG
             FSVVDSSTVR VFLQVSS-LD ERPPPIIQIG PANQTLPKGS VATLPCRATG
             VSVAGSILAK ALLEIKGASL DGLPPVILQG PANQTLVLGS SVWLPCRVTG
             VSVAGSILAK ALLEIKGASI DGLPPIILQG PANQTLVLGS SVWLPCRVIG
             LNVAGSIITK AYLEVTDVIA DRPPPVIRQG PVNQTVAVDG TFVLSCVATG
             LNVAGSIITK AYLEVTDVIA DRPPPVIRQG PVNQTVAVDG TLILSCVATG
             LTVAGSILAK AQLEVTDVLT DRPPPIILQG PANQTLAVDG TALLKCKATG
             LTVAGSILAK AQLEVTDVLT DRPPPIILQG PINQTLAVDG TALLKCKATG

             PAAP------ ---------- ---------- ---------A QSYTALFRTQ
             PAAP------ ---------- ---------- ---------A ESYTALFRTQ
             NPSPRIKWFH DGHAVQAGN- RYSIIQGSSL RVDDLQLSDS GTYTCTASGE
             NPQPSVRWKK DGQWLQGDDL QFKTMANGTL YIANVQEMDM GFYSCVAKSS
             NPQPNIQWKK DERWLQGDDS QFNLMDNGTL HIASIQEMDM GFYSCVAKSS
             SPVPTILWRK DGVLVSTQDS RIKQLENGVL QIRYAKLGDT GRYTCIASTP
             SPAPTILWRK DGVLVSTQDS RIKQLESGVL QIRYAKLGDT GRYTCTASTP
             DPLPVISWLK EGFTFPGRDP RATIQEQGTL QIKNLRISDT GTYTCVATSS
             EPLPVISWLK EGFTFLGRDP RATIQDQGTL QIKNLRISDT GTYTCVATSS

             TA-------- ---------- ---------- PGGQGAP--- ----------
             RS-------- ---------- ---------- PRDQGSP--- ----------
             RGETSWAATL TVEKPGSTS- LHRAADPSTY PAPPGTPKVL NVSRTSISLR
             TGEATWSGWL KMREDWGVS- PDPPTEPSSP PGAPSQPVVT EITKNSITLT
             IGEATWNSWL RKQEDWGAS- PGPATGPSNP PGPPSQPIVT EVTANSITLT
             SGEATWSAYI EVQEFGVPVQ PPRPTDPNLI PSAPSKPEVT DVSRNTVTLS
             SGEATWSAYI EVQEFGVPVQ PPRPTDPNLI PSAPSKPEVT DVSKNTVTLS
             SGETSWSAVL DVTESGATI- -SKNYDLSDL PGPPSKPQVT DVTKNSVTLS
             SGETSWSAVL DVTESGATI- -SKNYDMNDL PGPPSKPQVT DVSKNSVTLS

             ---------- ---------- ---------- ---------- ----------
             ---------- ---------- ---------- ---------- ----------
             WAKSQEKPGA VGPIIGYTVE YFSPDLQTGW IVAAQRVGDT QVTISGLTPG
             W---KPNPQT GAAVTSYVIE AFSPAAGNTW RTVADGVQLE THTVSGLQPN
             W---KPNPQS GATATSYVIE AFSQAAGNTW RTVADGVQLE TYTISGLQPN
             W---QPNLNS GATPTSYIIE AFSHASGSSW QTVAENVKTE TSAIKGLKPN
             W---QPNLNS GATPTSYIIE AFSHASGSSW QTAAENVKTE TFAIKGLKPN
             W---QPGTPG TLPASAYIIE AFSQSVSNSW QTVANHVKTT LYTVRGLRPN
             W---QPGTPG VLPASAYIIE AFSQSVSNSW QTVANHVKTT LYTVRGLRPN

             ---------- ---------- ---------- ---------- ----------
             ---------- ---------- ---------- ---------- ----------
             TSYVFLVRAE NTQGISVPSG LSNTIKTIEA DFDAASANDL SAARTLLTGK
             TIYLFLVRAV GAWGLSEPSP VSEPVRTQDS SPSRPVEDPW RGQQG-LAEV
             TIYLFLVRAV GAWGLSEPSP VSEPVQTQDS SLSRPAEDPW KGQRG-LAEV
             AIYLFLVRAA NAYGISDPSQ ISDPVKTQDV LPTSQGVDHK QVQRE-LGNA
             AIYLFLVRAA NAYGISDPSQ ISDPVKTQDV PPTSQGVDHK QVQRE-LGNV
             TIYLFMVRAI NPQGLSDPSP MSDPVRTQDI SPPAQGVDHR QVQKE-LGDV
             TIYLFMVRAI NPQGLSDPSP MSDPVRTQDI SPPAQGVDHR QVQKE-LGDV

             ---------- --------WA ------EELL AGW------- ----------
             ---------- --------WT ------EVLL RGL------- ----------
             SVELIDASAI NASAVRLEWM LHVSADEKYV EGLRIHYKDA SVPSAQ--YH
             AVRLQEPIVL GPRTLQVSWT --VDGPVQLV QGFRVSWRVA GPEGGS--WT
             AVRMQEPTVL GPRTLQVSWT --VDGPVQLV QGFRVSWRIA GLDQGS--WT
             VLHLHNPTVL SSSSIEVHWT --VDQQSQYI QGYKILYRPS GANHGESDWL
             VLHLHNPTIL SSSSVEVHWT --VDQQSQYI QGYKILYRPS GASHGESEWL
             LVRLHNPVVL TPTTVQVTWT --VDRQPQFI QGYRVMYRQT SGLQATSSWQ
             VVRLHNPVVL TPTTVQVTWT --VDRQPQFI QGYRVMYRQT SGLQASTVWQ

             ---------Q SAELGGLHWG QDYEFKVRPS SGRARGPDSN VLLLRLPEKV
             ---------Q SAKLGGLHWG QDYEFKVRPS SGRARGPDSN VLLLRLPEQV
             SITVMDASAE SFVVGNLKKY TKYEFFLTPF FETIEGQPSN SKTALTYEDV
             MLDLQSPSQQ STVLRGLPPG TQIQIKVQAQ GQEGLGAESL SVTRSIPEEA
             MLDLQSPHKQ STVLRGLPPG AQIQIKVQVQ GQEGLGAESP FVTRSIPEEA
             VFEVRTPAKN SVVIPDLRKG VNYEIKARPF FNEFQGADSE IKFAKTLEEA
             VFEVRTPTKN SVVIPDLRKG VNYEIKARPF FNEFQGADSE IKFAKTLEEA
             NLDAKVPTER SAVLVNLKKG VTYEIKVRPY FNEFQGMDSE SKTVRTTEEA
             NLDAKVPTER SAVLVNLKKG VTYEIKVRPY FNEFQGMDSE SKTVRTTEEA

             PSAPPQEVTL ----KPGNGT VFVSWVPPPA ENHNGIIRGY QV-WSLGNTS
             PSAPPQGVTL ----RSGNGS VFVSWAPPPA ESHNGVIRGY QV-WSLGNAS
             PSAPPDNIQI ---GMYNQTA GWVRWTPPPS QHHNGNLYGY KIEVSAGNTM
             PSGPPQGVAV -ALGGDGNSS ITVSWEPPLP SQQNGVITEY QI-WCLGNES
             PSGPPQGVAV -ALGGDRNSS VTVSWEPPLP SQRNGVITEY QI-WCLGNES
             PSAPPQGVTV -SKNDGNGTA ILVSWQPPPE DTQNGMVQEY KV-WCLGNET
             PSAPPRSVTV -SKNDGNGTA ILVTWQPPPE DTQNGMVQEY KV-WCLGNET
             PSAPPQSVTV LTVGSYNSTS ISVSWDPPPP DHQNGIIQEY KI-WCLGNET
             PSAPPQSVTV LTVGSHNSTS ISVSWDPPPA DHQNGIIQEY KI-WCLGNET

             LPPANWTVVG EQTQLEIATH MPGS-YCVQV AAVTGAGAGE PSRPVCLLLE
             LPAANWTVVG EQTQLEIATR LPGS-YCVQV AAVTGAGAGE LSTPVCLLLE
             KVLANMTLNA TTTSVLLNNL TTGAVYSVRL NSFTKAGDGP YSKPISLFMD
             RFHLNRSAAG WARSAMLRGL VPGLLYRTLV AAATSAGVGV PSAPVLVQLP
             RFHLNRSAAG WARSVTFSGL LPGQIYRALV AAATSAGVGV ASAPVLVQLP
             RYHINKTVDG STFSVVIPFL VPGIRYSVEV AASTGAGSGV KSEPQFIQLD
             KYHINKTVDG STFSVVIPSL VPGIRYSVEV AASTGAGPGV KSEPQFIQLD
             RFHINKTVDA AIRSVIIGGL FPGIQYRVEV AASTSAGVGV KSEPQPIIIG
             RFHINKTVDA AIRSVVIGGL FPGIQYRVEV AASTSAGVGV KSEPQPIIIG

             QAMER----- ---------- ---------- ATQEPSEHGP WTLEQLRATL
             QAMEQ----- ---------- ---------- SARDPRKHVP WTLEQLRATL
             PTHHVHPPRA HPSGTHDGRH EGQDLTYHNN GNIPPGDINP TTHKKTTDYL
             SPP------- ---------- ---------- DLEPGLEVGA GLAVRLARVL
             FPP------- ---------- ---------- AAEPGPEVSE GLAERLAKVL
             AH-------- ---------- ---------- GNPVSPEDQV SLAQQISDVV
             SH-------- ---------- ---------- GNPVSPEDQV SLAQQISDVV
             RR-------- ---------- ---------- NEVVITENNN SITEQITDVV
             GR-------- ---------- ---------- NEVVITENNN SITEQITDVV

             KRPEVIATCG VALWLLLLGT AVCI-HRRRR AR--VHL--- ----------
             RRPEVIASSA VLLWLLLLGI TVCI-YRRRK AG--VHL--- ----------
             SGPWLMVLVC IVLLVLVISA AISMVYFKRK HQMTKEL--- ----------
             REPAFLAGSG AACGALLLGL CAAL-YWRRK QR--KEL-SH YT-----ASF
             RKPAFLAGSS AACGALLLGF CAAL-YRRQK QR--KEL-SH YT-----ASF
             KQPAFIAGIG AACWIILMVF SIWL-YRHRK KR--NGLTST YAGIRK----
             RQPAFIAGIG AACWIILMVF SIWL-YRHRK KR--NGLTST YAGIRKVPSF
             KQPAFIAGIG GACWVILMGF SIWL-YWRRK KR--KGL-SN YA--------
             KQPAFIAGIG GACWVILMGF SIWL-YWRRK KR--KGL-SN YA--------

             ---------- GPGLYRYTSE DAILKHRMDH SDSQWLADT- -WRSTSGSRD
             ---------- GPGLYRYTSE DAILKHRMDH SDSPWLADT- -WRSTSGSRD
             ---------- --GHLSVVSD NEITALNINS KESLWIDHHR GWRTADTDKD
             AYTPAVSFPH SEGLSGASSR PPM---GLGP APYSWLADS- -WPHP--SRS
             AYTPAVSFPH SEGLSGSSSR PPM---GLGP AAYPWLADS- -WPHP--PRS
             -----VTYQR G-GEAVSSGG RPGLLNISEP AAQPWLADT- -WPNTGNNHN
             TFTPTVTYQR G-GEAVSSGG RPGLLNISEP ATQPWLADT- -WPNTGNNHN
             -----VTFQR GDGGLMSNGS RPGLLNAGDP S-YPWLADS- -WPATSLPVN
             -----VTFQR GDGGLMSNGS RPGLLNAGDP N-YPWLADS- -WPATSLPVN

             LSSSSSLSSR LGADARDPLD CRRSLLSWDS RSPGV----- ----------
             LSSSSSLSSR LGLDPRDPLE GRRSLISWDP RSPGV----- ----------
             SGLS------ ---ESKLLSH VNSSQSNYNN SDGGT----- ----------
             PSAQ------ ---EP----- --RGSCCPSN PDPDD----- ----------
             PSAQ------ ---EP----- --RGSCCPSN PDPDD----- ----------
             DCSI------ ---SCCTAGN GNSDSNLTTY SRPGQ----- ----------
             DCSI------ ---NCCTAGN GNSDSNLTTY SRPADCIANY NNQLDNKQTN
             NSNS------ ---GPNEIGN FGRGDVLPPV PGQGD----- -------KTA
             NSNS------ ---GPNEIGN FGRGDVLPPV PGQGD----- -------KTA

             PLLPDTSTFY GSLIAELPSS TPARPSPQVP AVRRLPPQLA QLSSPCSSSD
             PLLPDTSTFY GSLIAEQPSS PPVRPSPKTP AARRFPSKLA GTSSPWASSD
             -------DYA EVDTRNLTTF YNCRKSPD-- ---------- -NPTPYATTM
             ---------- ---------- ---------- ---------- ----RYYNEA
             ---------- ---------- ---------- ---------- ----RYYNEA
             ---------- ---------- ---------- ---------- --PTPYATTQ
             LMLPESTVYG DVDLSNKINE MKTFNSPNLK DGRFVNP--S GQPTPYATTQ
             TMLSDGAIYS SIDFTTKTSY NSSSQIT--- ---------- -QATPYATTQ
             TMLSDGAIYS SIDFTTKTTY NSSSQIT--- ---------- -QATPYATTQ

             SLCSR-RGLS SPRLSLAPAE AWKAKKKQEL QHANSSPLLR GSHSLEL---
             SLCSR-RGLC SPRMSLTPTE AWKAKKKQEL HQANSSPLLR GSHPMEI---
             IIGTSSSETC TKTTSISAD- --KDSGTHSP YSDAFAGQVP AVPVV-----
             GISLYLAQTA RGTAAPGEGP VYSTIDPAGE ELQTFHGGFP QHPSGDL---
             GISLYLAQTA RGANASGEGP VYSTIDPVGE ELQTFHGGFP QHSSGDP---
             LIQSNLSNNM NNGSGDSGEK HWKPLGQQKQ EVAPVQYNIV EQNKLNK---
             LIQANLSNNM NNGAGDSSEK HWKPPGQQKP EVAPIQYNIM EQNKLNK---
             ILH---SNSI HELAVDLPDP QWKSSIQQKT DLMGFGYSLP DQNKGNN---
             ILH---SNSI HELAVDLPDP QWKSSVQQKT DLMGFGYSLP DQNKGNNALL

             ---------- --------RA CELGNRGSKN LSQ------- SPGAVPQALV
             ---------- --------WA WELGSRASKN LSQSPGPNSG SPGEAPRAVV
             ---------- ---------- ---------- ---------- -------KS-
             ---------- ---------- ---GPWSQYA PPEWSQGDSG AKGG---KV-
             ---------- ---------- ---STWSQYA PPEWSEGDSG ARGG---QG-
             ---DYRANDT VPPTIPYNQS YDQNTGGSYN SSDRGSSTSG SQG--HKKG-
             ---DYRANDT IPPTIPYNQS YDQNTGGSYN SSDRGSSTSG SQG--HKKG-
             ---------- ---------- ---------- ---------G GKGGKKKKN-
             YIPDYRLAEG LSNRMPHNQS QDFSTTSSHN SSERSGSLSG GKGGKKKKT-

             AWRALGPKLL SSSNELVTRH LPPAPLFPHE TP-------- ---PTQSQQT
             SWRAVGPQLH RNSSELASRP LPPTPLSLRG A--------- ---SSHDPQS
             --NYLQYPVE --PINWSEF- LPPPPEHPPP SSTYGYAQGS ---PESSRKS
             --KLLGKPVQ MPSLNWPEAL PPPPPSCELS CLEGPEEELE ---GSSEPEE
             --KLLGKPVQ MPSLSWPEAL PPPPPSCELS CPEGPEEELK ---GSSDLEE
             --ARTPKVPK QGGMNWADL- LPPPPAHPPP HSNSEEYNIS -VDESYDQEM
             --ARTPKAPK QGGMNWADL- LPPPPAHPPP HSNSEEYNMS -VDESYDQEM
             --KNSSKPQK NNGSTWANVP LPPPPVQPLP GTELEHYAVE QQENGYDSDS
             --KNSSKAQK NNGSTWANVP LPPPPVQPLP GTELGHYAAE -QENGYDSDS

             QPPVAPQAPS SILLPAAPIP ILSPCS---- --------PP SPQASSLSGP
             QCVEKLQAPS SDPLPAAPLS VLNSSR---- --------PS SPQASFLSCP
             SKSAGSGIST NQSILNASIH SSSSGGFSAW GVSPQYAVAC PPENVYSNPL
             WCPPMPERSH L-------TE PSSSGG---- -------CLV TPSRRETPSP
             WCPPVPEKSH L-------VG SSSSGA---- -------CMV APAPRDTPSP
             PCPVPPARMY LQQ---DELE EEEDER---- -------GPT PPVRGAASSP
             PCPVPPARMY LQQ---DELE EEEDER---- -------GPT PPVRGAASSP
             WCPPLPVQTY LHQGLEDELE EDDD-R---- -------VPT PPVRGVASSP
             WCPPLPVQTY LHQGMEDELE EDED-R---- -------VPT PPVRGVASSP

             -SPASSRLSS SSLSSLGEDQ DSVLT---PE EVALCLELSE GEETPRNSVS
             -SPSSSNLSS SSLSSLEEEE DQDSVLT-PE EVALCLELSD GEETPTNSVS
             SAVAGGTQNR YQITPTNQHP PQL-----PA YFAT------ ---------T
             -TPSYGQQST ATLTPSPPDP PQP-----PT DMPH-LHQMP RR-------V
             -TSSYGQQST ATLTPSPPDP PQP-----PT DIPH-LHQMP RR-------V
             AAVSYSHQST ATLTPSPQEE LQPMLQDCPE ETGHMQHQPD RRRQP---VS
             AAVSYSHQST ATLTPSPQEE LQPMLQDCPE DLGHMPHPPD RRRQP---VS
             -AISFGQQST ATLTPSPREE MQPMLQAHLD ELTR-AYQFD IAKQTWHIQS
             -AISFGQQST ATLTPSPREE MQPMLQAHLD ELTR-AYQFD IAKQTWHIQS

             PM--PRAPSP PTTYGYISVP TASEFTDMGR ---------- ----------
             PM--PRAPSP PTTYGYISIP TCSGLADMGR ---------- ----------
             GPGGAVPPN- -------HLP FATQRHAASE ---------- ----------
             PLGPSSPLS- ------VSQP MLGIREARPA ---------- ----------
             PLGPSSPLS- ------VSQP ALSSHDGRPV ---------- ----------
             PPPPPRPISP PHTYGYISGP LVSDMDTDAP EEEEDEAD-- MEVAKMQTRR
             PPPPPRPISP PHTYGYISGP LVSDMDTDAP EEEEDEAD-- MEVAKMQTRR
             NNQPPQPPVP P--LGYVSGA LISDLETDVA DDDADDEEEA LEIPR-----
             NTPPPQPPAP P--LGYVSGA LISDLETDVP DEDADDEEEP LEIPR-----

             -----TGGGV GPKGGVLL-- ---------- ---------- ----------
             -----AGGGV GSEVGNLL-- ---------- ---------- ----------
             -----YQAG- ---------- ---------- ---------- ----------
             ----GLGAGP AAS------- ---------- ---------- ----------
             ----GLGAGP VLS------- ---------- ---------- ----------
             LLLRGLEQTP ASSVGDLESS VTGSMINGWG SASEEDNISS GRSSVSSSDG
             LLLRGLEQTP ASSVGDLESS VTGSMINGWG SASEEDNISS GRSSVSSSDG
             -PLRALDQTP GSSMDNLDSS VTG------- ---------- ----------
             -PLRALDQTP GSSMDNLDSS VTG------- ---------- ----------

             ---------- ---------- ---------- ------CPPR PCLTPTPSEG
             ---------- ---------- ---------- ------YPPR PCPTPTPSEG
             ---------- ---------- ---------- ------LNAA RCAQSRACNS
             ---------- ---------- ---------- ------PHLS PSPAPSTASS
             ---------- ---------- ---------- ------YHAS PSPVPSTASS
             SFFTDADFAQ AVAAAAEYAG LKVARRQMQD AAGRRHFHAS QCPRPTSPVS
             SFFTDADFAQ AVAAAAEYAG LKVARRQMQD AAGRRHFHAS QCPRPTSPVS
             ---------- ---------- ---------- ----KAFTSS QRPRPTSPFS
             ---------- ---------- ---------- ----KAFSSS QRQRPTSPFS

             SLANGWGSAS EDNAA----- ---------- ---------- -SARASLVSS
             SLANGWGSAS EDNVP----- ---------- ---------- -SARASLVSS
             CDALATPSPM QPPPP----- ---------- ------VPVP EGWYQPVHPN
             APGRTWQGNG EMTPPLQGPR ARFRKKPKAL ------PYRR ENSPGDLPPP
             APGRTRQVTG EMTPPLHGHR ARIRKKPKAL ------PYRR EHSPGDLPPP
             TDSNMSAAVM QKTRP----A KKLKHQPGHL --------RR ETYTDDLPPP
             TDSNMSAVVI QKARP----A KKQKHQPGHL --------RR EAYADDLPPP
             TDSNTSAALS QSQRP----R PTKKHKGGRM DQQPALPHRR EGMTD-----
             TDSNTSAAQN QSQRP----R PTKKHKGGRM DPQPVLPHRR EGMPDDLPPP

             SDGSFLADAH FARA------ -------LAV AVDSFGFGLE PREA------
             SDGSFLADTH FARA------ -------LAV AVDSFGLSLD PREA------
             SHPMHPTSSN HQI------- -------YQC SSECSDHSRS SQSH------
             PLPPPEEEAS WALE------ -------LRA AGSMSSLERE RSGE------
             PLPPPEEETS WPLG------ -------LRA AGSMSSLERE RSGE------
             PVPPPAIKSP TAQSKTQLEV RPVVVPKLPS MDARTDRSSD RKGSSYKGRE
             PVPPPAIKSP TVQSKAQLEV RPVMVPKLAS IEARTDRSSD RKGGSYKGRE
             ---------- ---------- ---------- ---------- ----------
             PDPPPGQGLR QQIG------ -------LSQ HSGNVENSTE RKGSSLERQQ

             ----DCVFID ASSPPSP--- ---------- ----RDEIFL TPNLSLPLWE
             ----DCVFTD ASSPPSP--- ---------- ----RGDLSL TRSFSLPLWE
             ----KRQLQL EEHGSSA--- ---------- KQRGGHHRRR APVVQPCMES
             ----RKAVQA V-----P--- ---------- ---LAAQRVL HPD-------
             ----RRVVQA VPLGAQP--- ---------- ---LGAQRGP HPDAALLGCA
             VLDGRQVVDM RTNPGDP-RE AQEQQNDGKG RGNKAAKRDL PPAKTHLI--
             ALDGRQVTDL RTNPSDP-RE AQEQPNDGKG RGTKAAKRDL PPAKTHLG--
             ---------- ---------- ---------- ---------- ----------
             AANLEDTKSS LDCPAKTVLE WQRQTQDWIN STERQEETRK APHKQGVGS-

             WRPDWLE-DM EVSH------ ---------- ------TQRL GRGMPPWPPD
             WRPDWLE-DA EISH------ ---------- ------TQRL GRGLPPWPPD
             ENENMLAEYE QRQY------ ----TSDCCN SSREGDTCSC SEGSCLYAEA
             -EEAWLP-YS RPSFLSRGQG TSTCSTAGSN SSRGSSSSRG SRG-----PG
             AEEAWLP-YG RPSFLSHGQG TSTCSTAGSN SSRGSNSSRG SRG--SRGPG
             -QEDILP-YC RPTF------ ----PTSNNP RDPSSSSSMS SRGSGSRQRE
             -QEDILP-YC RPTF------ ----PTSNNP RDPSSSSSMS SRGSGSRQRE
             -EEALVP-YS KPSF------ ----PSPGGH SSSGTASSKG STG--PRKTE
             -EESLVP-YS KPSF------ ----PSPGGH SSSGTSSSKG STG--PRKAD

             SQISSQRSQL HCRMP----- ---KAGASPV DYS
             SRASSQRSWL TGAVP----- ---KAGDSS- ---
             GEPAPRQMTA KNT------- ---------- ---
             RSRSRSQSRS QSQRP----- GQKRREEPR- ---
             RSRSRSRSQS QSQRP----- GRNRREEPR- ---
             QANVGRRNIA EMQVLGGYER GEDNNEELEE TES
             QANVGRRNMA EMQVLGGFER GDENNEELEE TES
             VLRAGHQRNA SDLLDIGY-M GSNSQGQFTG EL-
             VLRGSHQRNA NDLLDIGY-V GSNSQGQFTE ---
