# Supplementary material for: Magic roundabout is an endothelial-specific ohnolog of ROBO1 which neo-functionalized to an essential new role in angiogenesis
Source: PLoS One. 2019 Feb 25;14(2):e0208952. doi: 10.1371/journal.pone.0208952 (PMC6389290; doi:10.1371/journal.pone.0208952)
Supplement: S3 File — This file contains the original TreeBeST NHX-file for the phylogenetic tree of roundabouts. (NHX) [file pone.0208952.s007.nhx]

(((((((ROBO1_HUMAN:0.047051[&&NHX:E=$-PANTR-MACMU:S=HUMAN],
(Robo1_MOUSE:0.040356[&&NHX:S=MOUSE],
Robo1_RAT:0.04334[&&NHX:S=RAT]
):0.045843[&&NHX:D=N:S=Murinae:T=31:B=100]
):0.051538[&&NHX:D=N:S=Euarchontoglires:T=31:B=100],
Robo1_CHICKEN:0.117797[&&NHX]
):0.177772[&&NHX:E=$-Laurasiatheria-MONDO-CHICK-XENTR:T=31:B=100],
Robo1_BRARE:0.222274[&&NHX:E=$-Percomorpha:S=BRARE]
):0.185301[&&NHX:D=N:S=Euteleostomi:T=29:B=100],
(((ROBO2_HUMAN:0.052651[&&NHX:E=$-PANTR-MACMU:S=HUMAN],
(Robo2_MOUSE:0.025301[&&NHX:S=MOUSE],
Robo2_RAT:0.038526[&&NHX:S=RAT]
):0.056706[&&NHX:D=N:S=Murinae:T=31:B=100]
):0.074979[&&NHX:D=N:S=Euarchontoglires:T=31:B=100],
Robo2_CHICKEN:0.101369[&&NHX]
):0.114103[&&NHX:E=$-Laurasiatheria-MONDO-CHICK-XENTR:T=31:B=100],
Robo2_BRARE:0.206644[&&NHX:E=$-Percomorpha:S=BRARE]
):0.149091[&&NHX:D=N:S=Euteleostomi:T=29:B=100]
):0.062976[&&NHX:D=Y:SIS=100:DCS=1.0000:S=Euteleostomi:T=29:B=100],
(((ROBO3_HUMAN:0.057129[&&NHX:E=$-PANTR-MACMU:S=HUMAN],
(Robo3_MOUSE:0.036625[&&NHX:S=MOUSE],
Robo3_RAT:0.044467[&&NHX:S=RAT]
):0.094053[&&NHX:D=N:S=Murinae:T=31:B=100]
):0.343602[&&NHX:D=N:S=Euarchontoglires:T=31:B=100],
Robo3_CHICKEN:0.387604[&&NHX]
):0.124689[&&NHX:E=$-Laurasiatheria-MONDO-CHICK-XENTR:T=29:B=100],
Robo3_BRARE:0.27724[&&NHX:E=$-Percomorpha:S=BRARE]
):0.15115[&&NHX:D=N:S=Euteleostomi:T=29:B=99]
):0.153505[&&NHX:D=Y:SIS=100:DCS=1.0000:S=Euteleostomi:T=29:B=99],
(((ROBO4_HUMAN:0.106801[&&NHX:E=$-PANTR-MACMU:S=HUMAN],
(Robo4_MOUSE:0.034546[&&NHX:S=MOUSE],
Robo4_RAT:0.059889[&&NHX:S=RAT]
):0.097929[&&NHX:D=N:S=Murinae:T=31:B=100]
):0.529514[&&NHX:D=N:S=Euarchontoglires:T=31:B=100],
Robo4_CHICKEN:0.754339[&&NHX]
):0.174999[&&NHX:E=$-Laurasiatheria-MONDO-CHICK-XENTR:T=29:B=98],
Robo4_BRARE:0.714859[&&NHX:E=$-Percomorpha:S=BRARE]
):0.48852[&&NHX:D=N:S=Euteleostomi:T=29:B=98]
):0.157126[&&NHX:D=Y:SIS=100:DCS=1.0000:E=$-Ciona:S=Euteleostomi:T=29:B=100],
(sax3_CAEEL:1.11252[&&NHX:E=$-CAEBR-CAERE:S=CAEEL],
(Robo1_DROME:0.720677[&&NHX:S=DROME],
(Robo2_DROME:0.501177[&&NHX:S=DROME],
Robo3_DROME:0.563564[&&NHX:S=DROME]
):0.485407[&&NHX:D=Y:SIS=100:DCS=1.0000:S=DROME:T=29:B=100]
):0.260008[&&NHX:D=Y:SIS=100:DCS=1.0000:E=$-DROPS-Culicidae:S=DROME:T=29:B=96]
):0.266005[&&NHX:D=N:S=Bilateria:T=29:B=96]
)[&&NHX:D=N:S=Bilateria:B=0];
