# Supplementary material for: Magic roundabout is an endothelial-specific ohnolog of ROBO1 which neo-functionalized to an essential new role in angiogenesis
Source: PLoS One. 2019 Feb 25;14(2):e0208952. doi: 10.1371/journal.pone.0208952 (PMC6389290; doi:10.1371/journal.pone.0208952)
Supplement: S4 File — Default TreeBeST package v1.9.2 species tree. (TXT) [file pone.0208952.s008.txt]

((ORYSA*-4530.rice,ARATH*-3702)Magnoliophyta-3398,(SCHPO*-4896.S_pombe,YEAST*-4932)Ascomycota-4890,
 ((((((((((((HUMAN*-9606,PANTR*-9598.chimpanzee)Homo/Pan/Gorilla-207598, 
            MACMU*-9544.monkey)Catarrhini-9526, 
            OTOGA-*30611.galago)Primates-9443, 
         ((MOUSE*-10090,RAT*-10116)Murinae-39107,RABIT-9986)Glires-314147)Euarchontoglires-314146, 
        ((BOVIN*-9913.cow,PIG-*9823)Cetartiodactyla-91561, 
         (CANFA*-9615.dog,FELCA-*9685.cat)Carnivora-33554, 
         SORAR-*42254.shrew, 
         MYOLU-*59463.bat)Laurasiatheria-314145, 
        (ECHTE-9371.tenrec,LOXAF-9785.elephant)Afrotheria-311790, 
        DASNO-9361.armadillo)Eutheria-9347,MONDO*-13616.opossum)Theria-32525,
       ORNAN-*9258.platypus)Mammalia-40674,
      CHICK*-9031)Amniota-32524,
     XENTR*-8364.frog)Tetrapoda-32523,
    (BRARE*-7955.zebrafish, 
     ((TETNG*-99883.pufferfish,FUGRU*-31033.pufferfish)Tetraodontidae-31031,
      (GASAC*-69293.stickleback,ORYLA*-8090.ricefish)Smegmamorpha-129949)Percomorpha-32485)Clupeocephala-186625)Euteleostomi-117571,
   (CIOIN*-7719,CIOSA*-51511)Ciona-7718)Chordata-7711,
  (((DROME*-7227.fly,DROPS*-7237.fly)Sophophora-32341,
    (AEDAE*-7159.mosquito,ANOGA*-7165.mosquito)Culicidae-7157)Diptera-7147, 
   APIME-*7460.honeybee)Endopterygota-33392,
  SCHMA*-6183.fluke,
  (CAEEL*-6239.worm,CAEBR*-6238.worm,CAERE*-31234.worm)Caenorhabditis-6237)Bilateria-33213)Eukaryota-2759;
