# Supplementary material for: Magic roundabout is an endothelial-specific ohnolog of ROBO1 which neo-functionalized to an essential new role in angiogenesis
Source: PLoS One. 2019 Feb 25;14(2):e0208952. doi: 10.1371/journal.pone.0208952 (PMC6389290; doi:10.1371/journal.pone.0208952)
Supplement: S6 File — This file contains a list of hmmscan hits in the protein sequences of roundabouts. (TXT) [file pone.0208952.s010.txt]

Domain-name	Pfam_ID	Gene_ID	E_value	start	end
Ig_3	PF13927.4	ROBO1_HUMAN	1.5e-84	67	151
I-set	PF07679.14	ROBO1_HUMAN	2.3e-90	172	257
Ig_3	PF13927.4	ROBO1_HUMAN	1.5e-84	261	334
Ig_3	PF13927.4	ROBO1_HUMAN	1.5e-84	350	432
Ig_3	PF13927.4	ROBO1_HUMAN	1.5e-84	454	528
V-set	PF07686.15	ROBO1_HUMAN	3.5e-28	504	537
fn3	PF00041.19	ROBO1_HUMAN	8e-35	562	646
V-set	PF07686.15	ROBO1_HUMAN	3.5e-28	675	721
fn3	PF00041.19	ROBO1_HUMAN	8e-35	778	864
Ig_2	PF13895.4	ROBO1_HUMAN	5.6e-52	944	961
C2-set_2	PF08205.10	ROBO1_HUMAN	5.2e-18	1253	1269
Ig_5	PF16681.3	ROBO2_HUMAN	3.2e-11	104	114
I-set	PF07679.14	ROBO2_HUMAN	1.4e-88	135	221
I-set	PF07679.14	ROBO2_HUMAN	1.4e-88	225	310
Ig_3	PF13927.4	ROBO2_HUMAN	1.2e-82	317	397
Ig_3	PF13927.4	ROBO2_HUMAN	1.2e-82	421	495
fn3	PF00041.19	ROBO2_HUMAN	1.5e-35	528	611
Ig_3	PF13927.4	ROBO2_HUMAN	1.2e-82	651	669
fn3	PF00041.19	ROBO2_HUMAN	1.5e-35	743	830
V-set	PF07686.15	ROBO3_HUMAN	5.9e-30	137	161
I-set	PF07679.14	ROBO3_HUMAN	1.1e-82	168	249
I-set	PF07679.14	ROBO3_HUMAN	1.1e-82	258	343
Ig_3	PF13927.4	ROBO3_HUMAN	3.3e-78	346	426
Ig_3	PF13927.4	ROBO3_HUMAN	3.3e-78	450	524
fn3	PF00041.19	ROBO3_HUMAN	2.1e-31	558	641
I-set	PF07679.14	ROBO3_HUMAN	1.1e-82	682	694
fn3	PF00041.19	ROBO3_HUMAN	2.1e-31	782	857
C2-set_2	PF08205.10	ROBO3_HUMAN	1.4e-15	1143	1162
ig	PF00047.23	ROBO4_HUMAN	1.5e-13	107	124
I-set	PF07679.14	ROBO4_HUMAN	3.6e-24	138	220
fn3	PF00041.19	ROBO4_HUMAN	1.5e-10	264	333
fn3	PF00041.19	ROBO4_HUMAN	1.5e-10	350	432
Ig_2	PF13895.4	ROBO4_HUMAN	6.7e-17	985	1005
Ig_5	PF16681.3	Robo1_BRARE	3e-12	103	113
I-set	PF07679.14	Robo1_BRARE	1.9e-87	134	220
I-set	PF07679.14	Robo1_BRARE	1.9e-87	224	309
Ig_3	PF13927.4	Robo1_BRARE	1.4e-81	312	394
Ig_3	PF13927.4	Robo1_BRARE	1.4e-81	416	490
fn3	PF00041.19	Robo1_BRARE	4.4e-35	524	608
V-set	PF07686.15	Robo1_BRARE	3.6e-28	638	687
fn3	PF00041.19	Robo1_BRARE	4.4e-35	741	826
C2-set_2	PF08205.10	Robo1_BRARE	5.6e-18	1233	1250
I-set	PF07679.14	Robo1_CHICKEN	2.3e-89	172	257
Ig_3	PF13927.4	Robo1_CHICKEN	2.7e-82	261	334
Ig_3	PF13927.4	Robo1_CHICKEN	2.7e-82	353	435
Ig_3	PF13927.4	Robo1_CHICKEN	2.7e-82	457	531
V-set	PF07686.15	Robo1_CHICKEN	5.9e-27	508	541
fn3	PF00041.19	Robo1_CHICKEN	1.2e-32	565	649
V-set	PF07686.15	Robo1_CHICKEN	5.9e-27	678	720
fn3	PF00041.19	Robo1_CHICKEN	1.2e-32	781	866
Ig_2	PF13895.4	Robo1_CHICKEN	4.2e-49	947	964
C2-set_2	PF08205.10	Robo1_CHICKEN	2.5e-15	995	1014
I-set	PF07679.14	Robo1_DROME	1.5e-86	157	245
Ig_3	PF13927.4	Robo1_DROME	7.9e-82	254	328
V-set	PF07686.15	Robo1_DROME	1.1e-24	308	339
Ig_3	PF13927.4	Robo1_DROME	7.9e-82	344	421
Ig_3	PF13927.4	Robo1_DROME	7.9e-82	444	517
fn3	PF00041.19	Robo1_DROME	1.1e-31	551	637
fn3	PF00041.19	Robo1_DROME	1.1e-31	672	741
fn3	PF00041.19	Robo1_DROME	1.1e-31	770	855
Ig_3	PF13927.4	Robo1_DROME	7.9e-82	1112	1145
Ig_2	PF13895.4	Robo1_DROME	9.6e-53	1285	1297
I-set	PF07679.14	Robo1_MOUSE	7.3e-91	133	218
Ig_3	PF13927.4	Robo1_MOUSE	1.1e-84	222	295
Ig_3	PF13927.4	Robo1_MOUSE	1.1e-84	311	393
Ig_3	PF13927.4	Robo1_MOUSE	1.1e-84	415	489
V-set	PF07686.15	Robo1_MOUSE	7.8e-29	465	499
fn3	PF00041.19	Robo1_MOUSE	1.7e-35	523	607
V-set	PF07686.15	Robo1_MOUSE	7.8e-29	636	679
fn3	PF00041.19	Robo1_MOUSE	1.7e-35	739	824
Ig_2	PF13895.4	Robo1_MOUSE	9.5e-53	905	922
C2-set_2	PF08205.10	Robo1_MOUSE	1.4e-18	1214	1230
I-set	PF07679.14	Robo1_RAT	4.1e-89	172	253
Ig_3	PF13927.4	Robo1_RAT	1.2e-83	261	334
Ig_3	PF13927.4	Robo1_RAT	1.2e-83	350	432
Ig_3	PF13927.4	Robo1_RAT	1.2e-83	454	528
V-set	PF07686.15	Robo1_RAT	8.6e-28	504	538
fn3	PF00041.19	Robo1_RAT	3.7e-34	562	646
V-set	PF07686.15	Robo1_RAT	8.6e-28	675	718
fn3	PF00041.19	Robo1_RAT	3.7e-34	778	863
Ig_2	PF13895.4	Robo1_RAT	4.7e-52	944	961
C2-set_2	PF08205.10	Robo1_RAT	2.7e-15	993	1009
C2-set_2	PF08205.10	Robo1_RAT	2.7e-15	1253	1269
I-set	PF07679.14	Robo2_BRARE	1.4e-89	134	220
I-set	PF07679.14	Robo2_BRARE	1.4e-89	224	312
I-set	PF07679.14	Robo2_BRARE	1.4e-89	320	414
Ig_3	PF13927.4	Robo2_BRARE	2.8e-80	423	497
V-set	PF07686.15	Robo2_BRARE	5.3e-35	475	505
fn3	PF00041.19	Robo2_BRARE	1.1e-38	531	614
Ig_3	PF13927.4	Robo2_BRARE	2.8e-80	655	669
fn3	PF00041.19	Robo2_BRARE	1.1e-38	746	833
I-set	PF07679.14	Robo2_CHICKEN	5.2e-90	156	242
I-set	PF07679.14	Robo2_CHICKEN	5.2e-90	246	331
Ig_3	PF13927.4	Robo2_CHICKEN	8e-83	338	418
Ig_3	PF13927.4	Robo2_CHICKEN	8e-83	442	516
V-set	PF07686.15	Robo2_CHICKEN	3.2e-32	490	530
fn3	PF00041.19	Robo2_CHICKEN	2.8e-37	550	633
fn3	PF00041.19	Robo2_CHICKEN	2.8e-37	673	740
fn3	PF00041.19	Robo2_CHICKEN	2.8e-37	765	852
I-set	PF07679.14	Robo2_DROME	1.2e-73	191	279
V-set	PF07686.15	Robo2_DROME	1.3e-15	244	274
Ig_2	PF13895.4	Robo2_DROME	2.8e-50	286	361
V-set	PF07686.15	Robo2_DROME	1.3e-15	335	358
Ig_3	PF13927.4	Robo2_DROME	2.1e-71	373	457
Ig_3	PF13927.4	Robo2_DROME	2.1e-71	478	555
fn3	PF00041.19	Robo2_DROME	7.5e-26	590	674
fn3	PF00041.19	Robo2_DROME	7.5e-26	711	741
fn3	PF00041.19	Robo2_DROME	7.5e-26	816	838
fn3	PF00041.19	Robo2_DROME	7.5e-26	864	951
fn3	PF00041.19	Robo2_DROME	7.5e-26	1197	1212
Ig_5	PF16681.3	Robo2_MOUSE	2.2e-10	104	114
I-set	PF07679.14	Robo2_MOUSE	2.8e-89	135	221
I-set	PF07679.14	Robo2_MOUSE	2.8e-89	225	310
Ig_3	PF13927.4	Robo2_MOUSE	1.1e-81	313	393
Ig_3	PF13927.4	Robo2_MOUSE	1.1e-81	417	491
fn3	PF00041.19	Robo2_MOUSE	2.4e-35	524	607
Ig_3	PF13927.4	Robo2_MOUSE	1.1e-81	646	665
fn3	PF00041.19	Robo2_MOUSE	2.4e-35	739	826
ig	PF00047.23	Robo2_MOUSE	6.8e-52	1393	1442
I-set	PF07679.14	Robo2_RAT	4.7e-73	138	224
I-set	PF07679.14	Robo2_RAT	4.7e-73	228	313
Ig_3	PF13927.4	Robo2_RAT	8.9e-64	316	396
Ig_3	PF13927.4	Robo2_RAT	8.9e-64	420	493
fn3	PF00041.19	Robo2_RAT	5.8e-35	526	609
Ig_3	PF13927.4	Robo2_RAT	8.9e-64	636	667
fn3	PF00041.19	Robo2_RAT	5.8e-35	741	828
ig	PF00047.23	Robo2_RAT	1.5e-45	1395	1435
I-set	PF07679.14	Robo3_BRARE	7.7e-83	167	251
I-set	PF07679.14	Robo3_BRARE	7.7e-83	257	342
Ig_3	PF13927.4	Robo3_BRARE	1.5e-79	345	425
Ig_3	PF13927.4	Robo3_BRARE	1.5e-79	449	523
fn3	PF00041.19	Robo3_BRARE	9.4e-40	557	641
fn3	PF00041.19	Robo3_BRARE	9.4e-40	682	742
fn3	PF00041.19	Robo3_BRARE	9.4e-40	768	857
Ig_2	PF13895.4	Robo3_BRARE	7e-52	975	1050
V-set	PF07686.15	Robo3_BRARE	9.9e-34	1065	1109
C2-set_2	PF08205.10	Robo3_BRARE	8e-18	1175	1198
I-set	PF07679.14	Robo3_CHICKEN	3.2e-80	164	243
I-set	PF07679.14	Robo3_CHICKEN	3.2e-80	254	339
Ig_3	PF13927.4	Robo3_CHICKEN	1.1e-77	342	422
Ig_3	PF13927.4	Robo3_CHICKEN	1.1e-77	446	521
fn3	PF00041.19	Robo3_CHICKEN	1.8e-32	555	638
fn3	PF00041.19	Robo3_CHICKEN	1.8e-32	678	734
fn3	PF00041.19	Robo3_CHICKEN	1.8e-32	760	843
I-set	PF07679.14	Robo3_DROME	7.3e-72	123	206
V-set	PF07686.15	Robo3_DROME	1.9e-16	175	211
Ig_3	PF13927.4	Robo3_DROME	1.7e-74	214	289
Ig_3	PF13927.4	Robo3_DROME	1.7e-74	305	390
Ig_3	PF13927.4	Robo3_DROME	1.7e-74	411	485
V-set	PF07686.15	Robo3_DROME	1.9e-16	462	489
fn3	PF00041.19	Robo3_DROME	9.3e-26	520	605
Ig_3	PF13927.4	Robo3_DROME	1.7e-74	641	669
fn3	PF00041.19	Robo3_DROME	9.3e-26	743	832
Ig_2	PF13895.4	Robo3_DROME	3.1e-45	1038	1082
V-set	PF07686.15	Robo3_MOUSE	1.6e-26	137	161
I-set	PF07679.14	Robo3_MOUSE	1.5e-80	168	249
I-set	PF07679.14	Robo3_MOUSE	1.5e-80	258	343
Ig_3	PF13927.4	Robo3_MOUSE	1.9e-73	346	426
Ig_3	PF13927.4	Robo3_MOUSE	1.9e-73	450	524
fn3	PF00041.19	Robo3_MOUSE	1.1e-30	558	641
I-set	PF07679.14	Robo3_MOUSE	1.5e-80	679	694
fn3	PF00041.19	Robo3_MOUSE	1.1e-30	783	857
C2-set_2	PF08205.10	Robo3_MOUSE	3.2e-13	1145	1162
V-set	PF07686.15	Robo3_RAT	1.4e-26	75	99
I-set	PF07679.14	Robo3_RAT	9.9e-81	106	187
I-set	PF07679.14	Robo3_RAT	9.9e-81	196	281
Ig_3	PF13927.4	Robo3_RAT	3.7e-75	284	364
Ig_3	PF13927.4	Robo3_RAT	3.7e-75	388	462
fn3	PF00041.19	Robo3_RAT	5.7e-31	496	579
I-set	PF07679.14	Robo3_RAT	9.9e-81	620	632
fn3	PF00041.19	Robo3_RAT	5.7e-31	721	795
Ig_5	PF16681.3	Robo3_RAT	7.9e-11	1031	1043
C2-set_2	PF08205.10	Robo3_RAT	8.4e-14	1082	1100
V-set	PF07686.15	Robo4_BRARE	8.1e-15	143	167
I-set	PF07679.14	Robo4_BRARE	1.5e-49	175	256
Ig_3	PF13927.4	Robo4_BRARE	1.9e-46	264	337
fn3	PF00041.19	Robo4_BRARE	2e-18	373	448
fn3	PF00041.19	Robo4_BRARE	2e-18	472	557
Ig_3	PF13927.4	Robo4_CHICKEN	9.1e-28	134	206
fn3	PF00041.19	Robo4_CHICKEN	8.1e-12	251	320
fn3	PF00041.19	Robo4_CHICKEN	8.1e-12	339	425
I-set	PF07679.14	Robo4_MOUSE	1.4e-21	149	231
fn3	PF00041.19	Robo4_MOUSE	9.5e-12	274	344
fn3	PF00041.19	Robo4_MOUSE	9.5e-12	361	443
C2-set_2	PF08205.10	Robo4_MOUSE	4.6e-10	706	725
I-set	PF07679.14	Robo4_RAT	2.1e-21	150	231
fn3	PF00041.19	Robo4_RAT	1.9e-10	275	344
fn3	PF00041.19	Robo4_RAT	1.9e-10	361	443
I-set	PF07679.14	sax3_CAEEL	3.4e-84	135	214
V-set	PF07686.15	sax3_CAEEL	1.4e-31	178	213
Ig_3	PF13927.4	sax3_CAEEL	3.5e-78	226	300
V-set	PF07686.15	sax3_CAEEL	1.4e-31	278	313
Ig_3	PF13927.4	sax3_CAEEL	3.5e-78	316	396
Ig_3	PF13927.4	sax3_CAEEL	3.5e-78	424	499
fn3	PF00041.19	sax3_CAEEL	2.5e-37	532	617
fn3	PF00041.19	sax3_CAEEL	2.5e-37	659	726
fn3	PF00041.19	sax3_CAEEL	2.5e-37	755	836
